# Supplementary material for: Recent Advances in Sorbicillinoids from Fungi and Their Bioactivities (Covering 2016–2021)
Source: J Fungi (Basel). 2022 Jan 7;8(1):62. doi: 10.3390/jof8010062 (PMC8779745; doi:10.3390/jof8010062)
Supplement: Supplementary file 1 [file jof-08-00062-s001.zip]

Archive with 1 entries (1 files):
- jof-1541002-supplementary.pdf
